# Supplementary material for: The Emergence of Japanese Encephalitis Virus in Australia in 2022: Existing Knowledge of Mosquito Vectors
Source: Viruses. 2022 Jun 2;14(6):1208. doi: 10.3390/v14061208 (PMC9231386; doi:10.3390/v14061208)
Supplement: Supplementary file 1 [file viruses-14-01208-s001.zip]

Archive with 1 entries (1 files):
- viruses-1750044-supplementary.pdf
